# Supplementary material for: Novel Antimicrobial and Antitumor Agents Bearing Pyridine-1,2,4-triazole-3-thione-hydrazone Scaffold: Synthesis, Biological Evaluation, and Molecular Docking Investigation
Source: Biomolecules. 2024 Nov 28;14(12):1529. doi: 10.3390/biom14121529 (PMC11673677; doi:10.3390/biom14121529)
Supplement: Supplementary file 1 [file biomolecules-14-01529-s001.zip]

Archive with 1 entries (1 files):
- biomolecules-3307850-supplementary.pdf
